# Supplementary material for: Identification of Wheat Ideotype under Multiple Abiotic Stresses and Complex Environmental Interplays by Multivariate Analysis Techniques
Source: Plants (Basel). 2023 Oct 11;12(20):3540. doi: 10.3390/plants12203540 (PMC10610392; doi:10.3390/plants12203540)
Supplement: Supplementary file 1 [file plants-12-03540-s001.zip]

Archive with 1 entries (1 files):
- plants-2634488-supplementary.pdf
